# Supplementary material for: Patagonian sheepdog: Genomic analyses trace the footprints of extinct UK herding dogs to South America
Source: PLoS Genet. 2022 Apr 28;18(4):e1010160. doi: 10.1371/journal.pgen.1010160 (PMC9049511; doi:10.1371/journal.pgen.1010160)
Supplement: S1 Table — Abbreviation of 176 breeds including the Patagonian Sheepdog (PGOD) separated in three regions: Chubut, Argentina (AGOD), Aysén, Chile (YGOD), and Magallanes, Chile (MGOD), and two wild canids. N is the number of individuals for each breed. Summary of breed abbreviations corresponding to Figs 2 and 3. (XLSX) [file pgen.1010160.s001.xlsx]

## Sheet: Hoja1
S1 Table. Breed abbreviation. Abbreviation of 176 breeds including the Patagonian Sheepdog (PGOD) separated in three regions: Chubut, Argentina (AGOD), Aysén, Chile (YGOD), and Magallanes, Chile (MGOD), and two wild canids. N is the number of individuals for each breed. Summary of breed abbreviations corresponding to Figs 2 and 3.
Abbreviation	N	Breed
ACKR	10	American cocker spaniel
AESK	6	American Eskimo dog
AFGH	10	Afghan hound
AHRT	10	American hairless terrier
AIRT	3	Airedale terrier
AGOD	7	Patagonian sheepdog from Chubut (Argentina)
AKIT	10	Akita
AMAL	10	Alaskan malamute
AMST	6	American Staffordshire terrier
ANAT	6	Anatolian shepherd
AUCD	10	Australian cattle dog
AUSS	10	Australian shepherd
AUST	10	Australian terrier
AZWK	5	Azawakh
BASS	10	basset hound
BEAG	17	beagle
BEDT	7	Bedlington terrier
BELS	10	Belgian sheepdog
BERD	3	bearded collie
BERG	10	Bergamasco
BICH	10	bichon frise
BLDH	10	bloodhound
BMAL	6	Belgian malinois
BMD	10	Bernese mountain dog
BOER	3	Boerboel
BOLO	10	Bolognese
BORD	10	border collie
BORT	10	border terrier
BORZ	10	borzoi
BOST	10	Boston terrier
BOUV	8	bouvier des Flandres
BOX	10	boxer
BPIC	3	berger Picard
BRAC	9	bracco Italiano
BRIA	10	Briard
BRIT	10	Brittany
BRTR	4	black Russian terrier
BRUS	2	Brussels griffon
BSJI	10	basenji
BULD	10	bulldog
BULM	10	bullmastiff
BULT	10	bull terrier
CAIR	10	cairn terrier
CANE	4	cane corso
CARD	10	Cardigan welsh corgi
CASD	2	central Asian shepherd dog
CAUC	2	Caucasian shepherd dog
CCRT	6	curly-coated retriever
CHIH	10	Chihuahua
CHTM	5	Tibetan mastiff - China
CHIN	4	Japanese chin
CHOW	10	chow chow
CIRN	10	cirneco dell'Etna
CKCS	10	Cavalier King Charles spaniel
COLL	10	collie
COOK	10	chinook
COOS	9	saluki - middle east
COTO	2	coton du tulear
CPAT	2	cane paratore
CRES	10	Chinese crested
DACH	10	dachshund
DALM	9	dalmatian
DANE	10	great dane
DDBX	6	dogue de Bordeaux
DEER	10	Scottish deerhound
DOBP	10	doberman pinscher
DORO	10	pastore d'Oropa
ECKR	10	English cocker spaniel
ESET	10	English setter
ESSP	10	English springer spaniel
EURA	10	Eurasier
FBUL	10	French bulldog
FCR	10	flat-coated retriever
FIEL	4	field spaniel
FINS	10	Finnish spitz
FONN	10	Fonni's dog
FOXH	10	foxhound
GDJK	2	golden jackal
GLEN	9	Glen of Imaal terrier
GOLD	10	golden retriever
GORD	10	Gordon setter
GPYR	10	great pyrenees
GREE	13	Greenland sledge dog
GREY	10	greyhound
GSD	10	German shepherd dog
GSHP	10	German shorthaired pointer
GSMD	7	greater Swiss mountain dog
GSNZ	10	giant schnauzer
GWHP	2	German wirehaired pointer
HAVA	10	Havanese
HUSK	10	Siberian husky
IBIZ	10	Ibizan hound
ICES	2	Icelandic sheepdog
INCA	10	Peruvian hairless dog
IRIT	9	Irish terrier
ISET	9	Irish setter
ITCC	11	cane corso - Italy
ITGI	5	Italian greyhound - Italy
ITGY	5	Italian greyhound
IWOF	10	Irish wolfhound
IWSP	10	Irish water spaniel
JACK	10	Jack Russell terrier
KEES	10	keeshond
KELP	5	Australian kelpie
KERY	4	Kerry blue terrier
KOMO	2	komondor
KUVZ	10	kuvasz
LAB	10	Labrador retriever
LAGO	8	lagotto romagnolo
LEON	10	leonberger
LHSA	10	lhasa apso
LMUN	3	large munsterlander
LUPO	10	lupo Italiano
LVMD	2	levriero meridionale
MAAB	2	mastino Abruzzese
MALT	10	Maltese
MANN	10	Mannara's dog
MARM	9	maremma
MAST	10	English mastiff
MBLT	10	miniature bull terrier
MGOD	101	Patagonian sheepdog from Magallanes (Chile)
MNTY	2	toy Manchester terrier
MPIN	10	miniature pinscher
MPOO	10	poodle - miniature
MSNZ	10	miniature schnauzer
MXOL	5	miniature xoloitzcuintle
NEAP	5	Neapolitan mastiff
NELK	10	Norwegian elkhound
NEWF	10	Newfoundland
NORF	10	Norfolk terrier
NOWT	10	Norwich terrier
NSDT	10	Nova Scotia duck tolling retriever
OES	10	old English sheepdog
OTTR	9	otterhound
PAPI	10	papillon
PARS	2	Parsons Russell terrier
PBGV	10	petit basset griffon vendeen
PEKE	10	pekingese
PEMB	10	Pembroke welsh corgi
PHAR	2	pharoah hound
POM	10	Pomeranian
PTWD	10	Portuguese water dog
PUG	10	pug dog
PULI	4	puli
PUMI	5	pumi
RATT	3	rat terrier
REDB	2	redbone coonhound
RHOD	9	Rhodesian ridgeback
ROTT	10	rottweiler
SALU	10	saluki
SAMO	10	Samoyed
SCOT	10	Scottish terrier
SCWT	4	soft coated wheaten terrier
SHAR	10	Chinese shar-pei
SHIB	8	shiba inu
SHIH	10	shih tzu
SILA	10	pastore della Sila
SILK	4	silky terrier
SIPF	8	segugio Italiano pelo forte
SIPR	9	segugio Italiano pelo raso
SKIP	10	schipperke
SLOU	5	sloughi
SPII	8	spinone Italiano - Italy
SPIN	2	spinone Italiano
SPOO	10	poodle - standard
SSHP	10	Shetland sheepdog
SSNZ	10	standard schnauzer
STAF	10	Staffordshire bull terrier
STBD	10	Saint Bernard
SVAL	6	Swedish vallhund
TIBM	5	Tibetan mastiff
TIBS	10	Tibetan spaniel
TIBT	10	Tibetan terrier
TPOO	10	poodle - toy
TURV	10	Belgian tervuren
TYFX	4	toy fox terrier
VIZS	7	vizsla
VPIN	10	volpino Italiano
WEIM	10	weimaraner
WFOX	10	wire fox terrier
WHIP	10	whippet
WHPG	6	wirehaired pointing griffon
WHWT	10	west Highland white terrier
WOLF	7	grey wolf
XIGO	5	xigou
XOLO	6	Xoloitzcuintle
YGOD	51	Patagonian sheepdog from Aysén (Chile)
YORK	10	Yorkshire terrier
