# Supplementary material for: Patagonian sheepdog: Genomic analyses trace the footprints of extinct UK herding dogs to South America
Source: PLoS Genet. 2022 Apr 28;18(4):e1010160. doi: 10.1371/journal.pgen.1010160 (PMC9049511; doi:10.1371/journal.pgen.1010160)
Supplement: S2 Table — (XLSX) [file pgen.1010160.s002.xlsx]

## Sheet: Hoja1
S2 Table. Gene flow signatures from D-statistics test.
Populations Test	z	p
GDJK, GSD; MGOD, YGOD	4.74	0.00000212
GDJK, GSD; MGOD, AGOD	2.05	0.0406
GDJK, GSD; YGOD, MGOD	-3.93	0.0000844
GDJK, GSD; KELP, BORD	1.74	0.0812
GDJK, GSD; BORD, KELP	-1.74	0.0812
GDJK, GSD; MGOD, 13PGOD	-3.76	0.000171
GDJK, GSD; 13PGOD, MGOD	3.76	0.000171
GDJK, BORD; 13PGOD, MGOD	-3.76	0.000172
GDJK, BORD; 13PGOD, YGOD	-3.43	0.000608
GDJK, BORD; 13PGOD, AGOD	-2.19	0.0284
GDJK, KELP; 13PGOD, YGOD	-5.26	0.000000145
GDJK, KELP; 13PGOD, AGOD	-1.14	0.245
GDJK, KELP 13PGOD, MGOD	-0.0279	0.978
GDJK, 13PGOD; BORD, MGOD	3.55	0.000380
GDJK, 13PGOD; KELP, MGOD	5.65	0.0000000164
