# Supplementary material for: Patagonian sheepdog: Genomic analyses trace the footprints of extinct UK herding dogs to South America
Source: PLoS Genet. 2022 Apr 28;18(4):e1010160. doi: 10.1371/journal.pgen.1010160 (PMC9049511; doi:10.1371/journal.pgen.1010160)
Supplement: S3 Table — Ne was obtained based on the calculation of linkage disequilibrium (LD) between SNP markers considering a timeframe of 13 to 150 generations ago. PGOD was separated by region of origin in AGOD, YGOD and MGOD. Random subsets of 10 dogs from YGOD and MGOD were generated to calculate Ne. Table shows mean, minimum and maximum range of YGOD and MGOD random groups. (XLSX) [file pgen.1010160.s003.xlsx]

## Sheet: Hoja1
S3 Table. Effective population size (Ne) of herding dogs. Ne was obtained based on the calculation of linkage disequilibrium (LD) between SNP markers considering a timeframe of 13 to 150 generations ago. PGOD was separated by region of origin in AGOD, YGOD and MGOD. Random subsets of 10 dogs from YGOD and MGOD were generated to calculate Ne. Table shows mean, minimum and maximum range of YGOD and…
AGOD		BERD		AUSS		CARD		BORD		PEMB		SSHP		OES		KELP		GSD		YGOD1		YGOD2		YGOD3		YGOD4		YGOD5		MGOD1		MGOD2		MGOD3		MGOD4		MGOD5		MGOD6		MGOD7		MGOD8		MGOD9		MGOD10
GenAgo	Ne	GenAgo	Ne	GenAgo	Ne	GenAgo	Ne	GenAgo	Ne	GenAgo	Ne	GenAgo	Ne	GenAgo	Ne	GenAgo	Ne	GenAgo	Ne	GenAgo	Ne	GenAgo	Ne	GenAgo	Ne	GenAgo	Ne	GenAgo	Ne	GenAgo	Ne	GenAgo	Ne	GenAgo	Ne	GenAgo	Ne	GenAgo	Ne	GenAgo	Ne	GenAgo	Ne	GenAgo	Ne	GenAgo	Ne	GenAgo	Ne
13	30	13	11	13	36	13	33	13	41	13	33	13	30	13	34	13	16	13	35	13	48	13	48	13	48	13	47	13	49	13	44	13	45	13	46	13	47	13	47	13	44	13	46	13	47	13	47	13	53
15	35	15	13	15	40	15	37	15	45	15	36	15	33	15	37	15	19	15	38	15	55	15	55	15	54	15	54	15	56	15	50	15	51	15	52	15	53	15	53	15	50	15	52	15	53	15	53	15	60
17	40	17	15	17	46	17	41	17	51	17	40	17	37	17	41	17	21	17	41	17	63	17	63	17	62	17	61	17	64	17	56	17	58	17	59	17	61	17	61	17	57	17	59	17	61	17	61	17	68
20	46	20	17	20	52	20	46	20	57	20	45	20	41	20	46	20	24	20	46	20	72	20	72	20	71	20	70	20	74	20	65	20	67	20	67	20	70	20	70	20	65	20	68	20	70	20	69	20	78
23	53	23	20	23	59	23	52	23	65	23	50	23	45	23	52	23	28	23	51	23	83	23	83	23	82	23	81	23	85	23	75	23	76	23	78	23	80	23	80	23	75	23	78	23	81	23	80	23	89
27	62	27	23	27	67	27	60	27	74	27	57	27	51	27	58	27	32	27	57	27	96	27	95	27	95	27	94	27	97	27	86	27	88	27	90	27	93	27	93	27	86	27	91	27	93	27	92	27	103
32	72	32	26	32	78	32	69	32	84	32	65	32	57	32	67	32	38	32	64	32	112	32	111	32	111	32	109	32	114	32	100	32	102	32	104	32	108	32	107	32	100	32	105	32	108	32	107	32	118
38	85	38	31	38	90	38	79	38	97	38	74	38	65	38	76	38	44	38	72	38	130	38	129	38	130	38	127	38	133	38	117	38	120	38	121	38	126	38	125	38	116	38	122	38	127	38	124	38	138
45	101	45	36	45	106	45	92	45	112	45	85	45	75	45	89	45	52	45	83	45	154	45	152	45	154	45	149	45	155	45	137	45	141	45	142	45	146	45	146	45	136	45	142	45	149	45	145	45	161
54	120	54	43	54	124	54	108	54	130	54	100	54	87	54	103	54	62	54	96	54	180	54	180	54	181	54	177	54	183	54	162	54	166	54	167	54	173	54	173	54	160	54	168	54	174	54	171	54	190
65	143	65	52	65	147	65	128	65	153	65	117	65	102	65	121	65	74	65	112	65	214	65	214	65	214	65	210	65	217	65	192	65	197	65	199	65	205	65	204	65	190	65	200	65	208	65	202	65	223
80	172	80	63	80	176	80	152	80	181	80	139	80	121	80	144	80	89	80	133	80	254	80	257	80	256	80	249	80	258	80	228	80	234	80	236	80	246	80	242	80	226	80	238	80	247	80	239	80	265
98	208	98	77	98	212	98	183	98	216	98	167	98	146	98	171	98	108	98	158	98	308	98	308	98	308	98	300	98	308	98	275	98	282	98	282	98	294	98	291	98	270	98	285	98	297	98	288	98	316
120	252	120	94	120	256	120	223	120	258	120	203	120	176	120	207	120	132	120	191	120	371	120	369	120	373	120	360	120	372	120	332	120	338	120	341	120	352	120	349	120	325	120	343	120	357	120	347	120	379
150	308	150	116	150	312	150	271	150	312	150	246	150	215	150	254	150	163	150	232	150	451	150	447	150	449	150	437	150	447	150	402	150	410	150	412	150	425	150	421	150	394	150	415	150	434	150	422	150	456
[truncated: 6 more columns]
