# Supplementary material for: Patagonian sheepdog: Genomic analyses trace the footprints of extinct UK herding dogs to South America
Source: PLoS Genet. 2022 Apr 28;18(4):e1010160. doi: 10.1371/journal.pgen.1010160 (PMC9049511; doi:10.1371/journal.pgen.1010160)
Supplement: S4 Table — Inbreeding coefficients of PGOD (mean, minimum and maximum values) calculated in random samples of 10 to 11 dogs. (XLSX) [file pgen.1010160.s004.xlsx]

## Sheet: Hoja1
S4 Table. Inbreeding coefficients of Patagonian sheepdogs. Inbreeding coefficients of PGOD (mean, minimum and maximum values) calculated in random samples of 10 to 11 dogs.
Breed	N	Mean	Min	Max
MGOD1	10	0.0306562	-0.01671	0.1078
MGOD2	10	0.00794722	-0.01779	0.06422
MGOD3	10	0.0107923	-0.02512	0.03234
MGOD4	10	0.01429	-0.02476	0.1297
MGOD5	10	0.03542421	-0.05266	0.2652
MGOD6	10	0.0359869	-0.01016	0.1293
MGOD7	10	0.0112754	-0.02528	0.0456
MGOD8	10	0.0158777	-0.05284	0.09867
MGOD9	10	0.019504	-0.03139	0.0545
MGOD10	11	0.01880634	-0.02759	0.135
YGOD1	10	0.0077768	-0.04491	0.2102
YGOD2	10	-0.007659	-0.04603	0.03035
YGOD3	10	0.0039084	-0.05161	0.1696
YGOD4	10	0.0143741	-0.02586	0.08989
YGOD5	11	0.02687822	-0.0467	0.2467
