# Supplementary material for: Patagonian sheepdog: Genomic analyses trace the footprints of extinct UK herding dogs to South America
Source: PLoS Genet. 2022 Apr 28;18(4):e1010160. doi: 10.1371/journal.pgen.1010160 (PMC9049511; doi:10.1371/journal.pgen.1010160)
Supplement: S5 Table — PGOD were separated by region and a random sample of 10 ~11 individuals were used to calculate inbreeding coefficients for MGOD and YGOD. (XLSX) [file pgen.1010160.s005.xlsx]

## Sheet: Hoja1
S5 Table. Inbreeding coefficients of herding dogs. PGOD were separated by region and a random sample of 10 ~11 individuals were used to calculate inbreeding coefficients for MGOD and YGOD.
Breed	N	Mean	Min	Max
AGOD	7	-0.0168904	-0.03698	0.007499
AUSS	10	0.161657	0.08977	0.2687
BERD	3	0.256	0.1962	0.2897
BORD	10	0.139151	0.02804	0.2284
CARD	10	0.20703	0.1373	0.3913
COLL	10	0.45149	0.3627	0.5218
GSD	10	0.33348	0.2744	0.4066
KELP	5	0.243938	0.07739	0.3879
MGOD	10	0.019795	-0.01903	0.1346
OES	10	0.23456	0.1658	0.3321
PEMB	10	0.26151	0.1396	0.4342
PGOD	13	0.0816992	0.02598	0.2693
SSHP	10	0.35085	0.1732	0.4126
YGOD	11	0.0314104	-0.04183	0.2502
