# Supplementary material for: Patagonian sheepdog: Genomic analyses trace the footprints of extinct UK herding dogs to South America
Source: PLoS Genet. 2022 Apr 28;18(4):e1010160. doi: 10.1371/journal.pgen.1010160 (PMC9049511; doi:10.1371/journal.pgen.1010160)
Supplement: S6 Table — All sampled PGODs were used to calculate the inbreeding coefficient. (XLSX) [file pgen.1010160.s006.xlsx]

## Sheet: Hoja1
S6 Table. Inbreeding coefficients between herding dogs and Patagonian sheepdogs. All sampled PGODs were used to calculate the inbreeding coefficient.
Breed	N	Mean	Min	Max
AUSS	10	0.16768	0.0963	0.2739
BERD	3	0.26136667	0.202	0.2948
BORD	10	0.145339	0.03501	0.2339
CARD	10	0.21271	0.1435	0.3957
COLL	10	0.45543	0.3673	0.5253
GSD	10	0.33823	0.2796	0.4108
KELP	5	0.249364	0.08402	0.3923
OES	10	0.24005	0.1718	0.3369
PEMB	10	0.26678	0.1458	0.4382
PGOD	159	0.02524312	-0.03917	0.2746
SSHP	10	0.35551	0.1791	0.4169
